# Supplementary material for: The Effect of Magnetic Composites (γ-Al2O3/TiO2/γ-Fe2O3) as Ozone Catalysts in Wastewater Treatment
Source: Materials (Basel). 2022 Nov 28;15(23):8459. doi: 10.3390/ma15238459 (PMC9738670; doi:10.3390/ma15238459)
Supplement: Supplementary file 1 [file materials-15-08459-s001.zip]

Archive with 1 entries (1 files):
- materials-2041176-supplementary.pdf
